# Supplementary material for: Translation, Cross-Cultural Adaptation to Malay, and psychometric evaluation of the AIM-IAM-FIM questionnaire: Measuring the implementation outcome of a community-based intervention programme
Source: PLoS One. 2023 Nov 16;18(11):e0294238. doi: 10.1371/journal.pone.0294238 (PMC10653410; doi:10.1371/journal.pone.0294238)
Supplement: S1 Dataset — (CSV) [file pone.0294238.s001.csv]

Respondent ID	Program MIICA / KOSPEN memenuhi persetujuan saya	Program MIICA/ KOSPEN menarik minat say	Saya suka program MIICA/ KOSPE	Saya menyambut program MIICA/ KOSPEN dengan bai	Program MIICA/ KOSPEN kelihatan bertepatan dengan objektif	Program MIICA/ KOSPEN kelihatan bersesuaian dengan masyaraka	Program MIICA/ KOSPEN kelihatan boleh digunapakai oleh masyarakat	Program MIICA/ KOSPEN kelihatan berpadanan baik dengan program imunisasi/ kesihatan sedia ada	Program MIICA/KOSPEN kelihatan boleh dilaksanakan dalam masyarakat	Program MIICA/ KOSPEN kelihatan boleh dijalankan oleh masyaraka	Program MIICA/ KOSPEN kelihatan boleh dilakukan oleh komuniti dan sukarelawa	Program MIICA/ KOSPEN kelihatan mudah untuk dijalankan
1	4	4	4	4	4	4	4	4	4	4	4	4
2	4	4	4	4	4	4	4	4	4	4	4	4
3	4	4	3	3	4	4	3	3	4	2	3	2
4	4	4	5	5	5	5	4	5	5	5	5	4
5	4	4	4	5	5	5	4	4	4	5	4	4
6	4	4	4	4	4	4	4	4	4	4	4	4
7	5	5	5	5	4	5	5	4	5	4	5	5
8	4	4	4	4	5	5	5	4	4	4	4	4
9	4	4	4	4	4	4	4	4	4	4	4	4
10	5	5	5	5	4	4	4	4	4	4	4	4
11	4	4	4	4	4	4	4	4	4	4	4	4
12	5	5	5	5	5	5	5	5	5	5	5	5
13	3	3	3	3	3	3	3	3	3	3	3	3
14	4	3	3	4	4	4	4	4	4	4	4	4
15	4	4	4	4	4	4	4	4	4	4	4	4
16	4	4	4	4	4	4	4	4	4	4	4	4
17	4	4	4	4	4	4	4	4	4	4	4	4
18	4	4	4	4	4	4	4	4	4	3	3	3
19	4	4	4	5	4	4	4	4	4	4	4	4
20	4	4	4	5	4	5	4	3	5	4	5	4
21	3	3	3	3	3	3	3	3	3	3	3	3
22	5	4	4	5	5	5	4	5	5	5	5	5
23	4	4	4	4	4	4	4	4	4	4	4	4
24	4	4	4	4	4	4	4	4	4	4	4	4
25	4	4	4	4	4	4	4	4	4	4	4	4
26	4	5	4	5	4	5	5	4	5	5	4	4
27	5	5	5	5	5	5	5	4	5	5	5	5
28	5	4	4	5	4	4	5	5	5	5	5	5
29	5	4	4	4	4	5	5	4	5	4	4	4
30	5	5	5	5	5	5	5	5	5	5	5	5
31	4	4	4	4	4	4	4	4	4	4	5	5
32	3	3	3	3	4	3	4	4	4	3	4	3
33	4	4	4	4	4	4	4	4	4	4	4	4
34	5	5	5	5	4	5	5	5	5	5	5	5
35	3	3	4	3	4	3	4	3	4	3	4	3
36	5	5	5	5	5	5	5	5	5	5	5	4
37	4	4	4	4	4	4	4	4	4	4	2	2
38	4	4	4	4	4	4	4	4	5	5	5	5
39	4	4	4	4	4	4	4	4	4	4	4	4
40	5	5	5	5	5	5	5	5	5	5	5	5
41	4	4	4	4	4	4	4	4	4	4	4	4
42	4	4	4	4	4	4	4	4	4	4	4	4
43	4	4	4	4	4	4	4	4	4	4	4	4
44	5	4	4	4	4	4	4	4	4	4	2	2
45	4	4	4	4	4	5	4	4	5	4	4	4
46	4	4	4	4	4	4	4	4	4	4	4	4
47	4	4	4	4	4	3	4	4	4	4	3	3
48	5	5	5	5	5	5	5	5	5	5	5	5
49	5	5	5	5	5	5	5	5	5	5	5	5
50	4	4	4	4	4	4	4	4	4	4	4	4
51	5	5	5	5	4	4	4	5	5	5	5	5
52	5	5	5	5	4	5	4	4	4	4	5	5
53	4	4	4	4	4	4	4	4	4	4	4	4
54	5	5	5	5	5	5	5	5	5	5	5	5
55	4	4	4	4	4	4	4	4	4	4	4	4
56	5	5	5	5	5	5	5	5	5	5	5	4
57	4	4	4	4	4	4	4	4	4	4	4	4
58	3	3	3	3	3	3	3	3	3	4	3	3
59	4	4	4	5	4	4	4	5	5	5	5	5
60	4	4	4	4	4	4	4	4	4	4	4	4
61	4	4	4	4	4	4	4	4	5	5	5	5
62	4	4	4	4	4	4	4	4	4	4	4	4
63	4	3	4	4	4	4	4	4	4	4	4	4
64	5	4	5	5	4	5	5	5	5	5	5	5
65	4	4	4	4	4	4	4	4	4	4	4	4
66	4	4	4	4	4	4	4	4	4	4	4	4
67	4	4	4	4	4	4	4	4	4	4	4	4
68	4	4	4	4	4	4	4	4	4	4	4	4
69	5	4	4	5	5	5	5	5	4	5	5	5
70	4	4	4	4	4	4	4	4	4	4	4	4
71	5	1	2	1	2	2	2	3	3	3	3	3
72	5	5	3	5	5	5	5	5	5	5	5	5
73	5	4	4	4	4	5	5	5	5	4	5	4
74	5	5	5	5	5	5	5	5	5	5	5	5
75	4	4	5	5	3	5	4	4	3	3	4	4
76	1	1	1	1	1	1	1	1	1	1	1	1
77	4	4	4	4	4	4	4	4	4	4	4	4
78	5	4	5	4	4	5	5	5	5	5	5	4
79	5	5	5	5	4	4	4	4	4	4	4	3
80	5	5	5	5	5	5	5	4	5	4	5	4
81	5	5	5	5	5	5	5	4	5	4	5	4
82	4	3	4	4	4	4	4	3	3	4	4	4
83	5	4	5	5	5	5	5	5	5	5	5	5
84	4	4	4	4	4	4	4	4	4	4	4	4
85	4	4	4	4	4	4	4	4	4	4	4	4
86	5	5	5	5	5	5	5	5	5	5	5	5
87	4	4	4	4	3	4	4	3	5	4	5	5
88	4	4	4	4	4	4	4	4	5	4	5	4
89	5	5	5	5	5	5	5	5	5	5	5	5
90	4	4	4	4	4	4	4	4	4	4	4	4
91	5	4	5	5	4	4	5	4	4	5	4	3
92	3	5	5	5	4	4	4	5	4	4	4	4
93	4	4	4	4	4	4	4	4	4	4	4	4
94	5	5	5	5	5	5	5	5	5	5	5	5
95	4	4	4	4	4	4	4	4	4	4	4	4
96	4	4	4	4	4	4	4	4	4	4	4	4
97	4	4	4	4	4	4	4	4	4	4	4	4
98	5	5	5	5	4	4	4	4	4	4	5	4
99	4	4	4	4	4	4	4	4	4	4	4	4
100	4	3	4	4	4	4	3	3	3	4	4	4
101	5	4	4	4	4	3	4	3	3	2	5	4
102	4	4	4	4	4	4	4	4	4	4	4	4
103	4	4	4	4	4	4	4	4	4	4	4	4
104	4	4	4	4	4	4	4	4	4	4	4	4
105	5	4	4	5	4	4	4	5	4	4	5	5
106	4	5	5	5	4	4	4	5	5	5	5	5
107	4	4	4	4	4	4	4	4	5	5	5	4
108	4	4	4	4	5	5	4	5	4	4	4	4
109	4	4	4	4	4	4	4	4	4	4	4	4
110	4	4	4	4	4	4	4	4	4	4	4	4
111	4	4	3	3	3	3	3	3	3	3	3	4
112	4	5	4	4	4	5	5	5	5	5	5	5
113	5	4	4	4	4	5	5	4	4	4	4	4
114	4	4	4	4	5	5	5	4	5	5	5	5
115	5	4	5	4	4	5	5	5	5	4	4	4
116	4	4	4	4	4	4	4	4	4	4	4	4
117	5	5	5	5	5	5	5	5	5	5	5	5
118	4	4	4	4	4	4	4	4	4	4	4	4
119	3	3	3	4	3	3	3	3	3	3	4	3
120	4	4	4	4	4	4	4	4	4	4	4	4
121	4	4	4	4	4	5	4	4	5	5	4	5
122	5	5	5	5	5	5	5	5	5	5	5	5
123	5	5	5	5	5	5	5	5	5	5	5	5
124	3	4	4	4	4	4	4	4	4	4	4	4
125	4	4	4	4	4	5	5	5	5	4	5	4
126	5	5	4	4	4	4	4	4	4	4	4	4
127	4	4	4	4	4	4	4	4	4	4	4	4
128	4	4	4	4	4	4	4	4	4	4	4	4
129	5	5	5	5	5	5	5	5	3	5	5	5
130	5	4	4	4	4	5	4	5	4	4	4	4
131	4	4	4	4	4	4	4	4	4	4	4	4
132	4	4	4	4	4	4	4	4	4	4	4	4
133	4	4	4	4	4	4	4	4	4	4	4	4
134	4	4	4	4	4	4	4	4	4	4	4	4
135	4	4	4	4	4	4	4	4	4	4	4	4
136	5	5	5	5	4	4	4	3	5	4	4	5
137	4	4	4	4	4	4	4	4	4	4	4	4
138	4	5	5	4	3	4	4	5	4	4	5	5
139	5	4	4	4	4	4	4	4	4	4	4	4
140	4	3	3	4	4	4	4	4	4	4	4	3
141	5	4	4	4	4	5	5	5	5	5	4	3
142	4	4	4	4	4	4	4	4	4	4	5	4
143	4	4	4	4	4	4	4	4	4	4	4	4
144	4	4	4	4	4	4	4	4	4	4	4	4
145	5	5	5	5	5	5	5	5	5	5	5	4
146	5	5	5	5	4	5	4	4	5	4	5	4
147	4	4	4	4	4	4	4	4	4	4	4	4
148	4	4	4	4	4	4	4	4	4	4	4	4
149	5	5	5	5	5	5	5	5	5	5	5	5
150	5	5	5	5	5	5	5	5	5	5	5	5
151	4	4	5	4	5	4	4	4	4	4	4	4
152	5	5	5	5	5	5	5	5	5	5	5	5
153	4	4	4	4	4	4	4	4	4	4	4	4
154	4	4	4	4	4	4	4	4	4	4	4	4
155	5	5	5	5	5	5	5	5	5	5	5	5
156	5	5	5	5	5	5	5	5	5	5	5	5
157	5	3	3	3	5	5	5	5	5	5	5	5
158	4	4	4	4	4	4	4	4	4	4	4	4
159	4	4	4	4	4	4	4	4	4	4	4	4
160	4	4	4	4	4	4	4	4	4	4	4	4
161	4	4	4	4	4	5	5	3	4	4	4	4
162	5	5	5	5	4	5	5	5	5	5	5	5
163	5	4	4	4	4	4	4	4	4	4	4	4
164	4	4	4	4	4	4	4	4	4	4	4	4
165	4	4	4	4	4	5	5	4	5	5	4	4
166	5	5	5	5	5	5	5	5	5	5	5	5
167	5	5	5	5	5	5	5	5	5	5	5	5
168	4	4	4	4	4	4	4	4	4	4	4	4
169	4	4	4	4	4	4	4	4	4	4	4	4
170	4	4	4	4	4	4	4	4	4	4	4	4
